# Supplementary material for: Permafrost Peatland Initiation and Development in Late Holocene of the Northeast China
Source: Ecol Evol. 2025 Apr 10;15(4):e71212. doi: 10.1002/ece3.71212 (PMC11985897; doi:10.1002/ece3.71212)
Supplement: Supplementary file 1 — Data S1. [file ECE3-15-e71212-s001.xlsx]

## Sheet: AMS14C calibration
Permafrost peatland initiation and development in Late Holocene of the Northeast China
Rui Liu, Lin Zhao, Xiaodong Wu, Xiaofeng Cheng, Boxiong Zhang, Dongyu Yang, Jianxiang He, Shaoqiang Wu, Shuying Zang
SUPPLEMENTARY MATERIAL 1: AMS14C calibration obtained by IntCal 20 Northern Hemisphere terrestrial standard dataset of Calib 8.1

## Sheet: Pollen percentage spectra 
Permafrost peatland initiation and development in Late Holocene of the Northeast China
Rui Liu, Lin Zhao, Xiaodong Wu, Xiaofeng Cheng, Boxiong Zhang, Dongyu Yang, Jianxiang He, Shaoqiang Wu, Shuying Zang
SUPPLEMENTARY MATERIAL 2: Pollen percentage spectra of BJ Peatland stratigraphic sequence
		Coniferous			Broad-leaved trees and shrubs								Terrestrial herbs									Wetland plants
Sample No.	Depth/cm	Pinus/%	Picea/%	Larix/%	Betula/%	Alnus/%	Quercus/%	Corylus/%	Tilia/%	Ulmus/%	Carya/%	Zanthoxylum/%	Artemisia/%	Poaceae/%	Polemoniaceae/%	Chenopodiaceae/%	Compositae /%	Aster/%	Geranium/%	Ranunculaceae/%	Caryophyllaceae/%	Polypodiaceae/%	Cyperaceae/%	Fontinalaceae/%	Triletes/%
MHB-01	5	56.29	0	0	9.79	5.59	0	0.35	0	0	0	0	2.8	0.35	0	0.35	0.35	0	0	0	0	9.44	13.99	0	0.7
MHB-02	10	63.44	0	0.47	6.13	5.54	0	1.18	0	0	0	0	0.94	0.7	0.24	0	0	0	0	0	0	8.96	10.61	0.24	0.24
MHB-03	15	39.26	0	0	5.37	11.41	4.73	4.73	0	0	0	0	1.34	0.67	0	0	0.34	0.67	0	0	0	9.36	18.46	2.35	1.34
MHB-04	20	37.52	0	0.16	5.31	12.42	3.22	0.81	0	0	0	0	0.97	0.97	0.32	0.32	0	0	0.16	0.32	0.16	17.68	19.02	0.16	0.16
MHB-05	25	52	4.7	0.4	10.2	5.89	0	0.66	0	0	0	0	1.96	1.96	0	0	0	0.2	0.2	0.78	0.4	8.28	11	0.78	0.39
MHB-06	30	55.34	3.23	2.41	15.5	2.59	0	0.32	0	0	0	0	0.97	0.32	0	0	0.32	0	0	0.32	0	10.26	7.78	0.32	0.32
MHB-07	35	51.47	6.41	4.27	10.26	1.28	0	1.28	0	0	0	0	6.87	2.14	0	0	0	0	0	0	0	11.75	4.27	0	0
MHB-08	40	43.57	9.62	5.04	20.16	5.04	0	0	0	0	0	0	10.08	0.72	0	0.24	0	0	0	0	0	5.04	0.49	0	0
MHB-09	45	48.94	14.68	3.24	7.77	3.24	0	1.62	0	0	0	0	12.1	0.65	0	0	0	0	0	0	0	7.77	0	0	0
MHB-10	50	41.49	15.96	4.26	6.38	2.13	0	0	0	0	0	0	17.02	0	0	0	0	0	0	0	0	10.65	2.13	0	0
MHB-11	55	49.18	11.33	1.94	10.68	0.65	0	0	0	0	0	0	14.56	0	0	0	1.29	0	0	0	0	6.18	4.2	0	0
MHB-12	60	45.17	8.31	2.99	5.65	2	0	0	0	0	0	0	8.31	2.16	0	0.17	0	0	0.17	0.33	0.17	14.93	8.14	0.66	0.33
MHB-13	65	35.79	3.27	2.04	6.75	3.48	0	1.23	0	0	0	0	16.36	1.02	0.61	0	0	0.41	0.21	0	1.02	16.78	9.61	1.02	0
MHB-14	70	39.26	2.17	0.65	5.42	5.42	0	0.65	0	0	0	0	19.73	0.43	0	0	0	0.22	0	0.65	0.65	14.31	8.89	1.11	0
MHB-15	75	49.02	8.17	1.96	11.44	1.63	0	0	0	0	0	0	10.13	0.33	0	0	0	0	0	0	0.33	10.78	5.56	0.33	0
MHB-16	80	49.41	7.93	4.05	10.77	1.22	0	0.41	0	0	0	0	11.18	0.41	0.2	0	0	0	0.2	0.41	0.81	9.55	1.22	0.41	0.41
MHB-17	85	43.37	5.66	1.89	17.61	7.86	0	1.89	0	0	0	0.31	1.89	0.63	0.31	0	0	0.31	0	0	0	10.69	5.97	0	1.26
MHB-18	90	39.21	8.73	0.7	15.71	6.28	0	0.87	0	0	0	0	4.08	2.09	0.35	0.87	0	0	0	0.17	0.17	9.6	10.82	0.35	0
MHB-19	95	48.11	3.55	3.55	11.85	3.55	0	1.42	0	0	0	0	3.08	0.24	0.24	0.24	0.24	0	0	1.42	0	14.69	7.35	0.24	0
MHB-20	100	21.88	9.45	0.42	26.04	3.19	0	2.08	0	0	0	0	4	3.13	0.42	0	0	0.42	0	1.46	0.42	13.75	12.3	0.83	0
MHB-21	105	31.12	3.53	1.06	33.92	2.3	0	0	0	0	0	0	5.3	1.06	0	0	0.71	0	0.71	0.71	0.35	11.8	6.37	0	1.06
MHB-22	110	26.12	5.63	2.16	20.06	8.66	0	2.89	0	0	0	0	2.89	0.87	0	0.29	0.58	0.58	0.14	0	0.29	16.73	9.81	1.15	0.72
MHB-23	115	45.93	9.09	1.91	2.39	0.48	0	0.48	0	0.48	0	0	1.44	0.48	0	1.44	0	0.48	0.48	0	0.48	18.66	11.96	2.87	0
MHB-24	120	36.84	1.95	3.25	2.6	11.04	0	3.9	0	3.9	0	0	5.84	2.6	2.6	1.3	0	1.3	0	1.3	0	11.04	9.74	0.8	0
MHB-25	125	33.8	2.79	1.11	1.11	18.22	1.5	3.53	5.2	1.11	1.5	0	5.2	1.5	0.37	0	0	0	0	0.56	0.74	12.08	8.36	1.5	0
MHB-26	130	29.1	1.73	1.15	2.5	22.49	1.73	4.8	3.46	1.54	1.73	0	4.6	0.77	0.19	0.38	0.38	0.38	0	0.77	0.38	10	10	1.15	0
MHB-27	135	32.07	2.72	0.82	2.99	18.75	2.72	5.16	1.42	1.36	1.42	0	0	1.36	0.54	0.54	1.36	0	0.54	0.82	0.82	15.49	7.74	1.36	0
MHB-28	140	28.66	1.79	0.9	13.43	14.63	3.28	0.9	1.79	1.79	0.9	0	10.42	0.3	0.6	0.6	0.3	0.3	0.6	0.6	0	8.06	8.06	0.6	0.9
MHB-29	145	37.32	0.9	0.54	16.18	7.68	1.61	3.4	0.9	0.9	0.36	0	16.25	0.72	0.36	0.36	0	0.36	0.72	0.72	0.36	6.25	3.4	0.36	0.36
MHB-30	150	39.88	0.56	2.51	9.52	5.3	0.84	3.34	0.42	0	0	0	15.05	0.56	0	0.56	0	0	0.28	0.28	0.28	11.14	8.08	0.56	0
MHB-31	155	45.31	2.25	0	6.37	7.87	1.12	1.5	3.37	1.5	0	0	8.99	1.5	2.25	1.87	0	0	0	0.75	0.75	10.49	3.37	0	0
MHB-32	160	43.46	0.47	0.47	6.07	6.78	1.4	1.4	1.4	2.1	0.47	0	16.82	2.34	0	0	0	0	0.23	0	0.93	7.25	7.48	0.7	0
MHB-33	165	40.32	0.4	0.4	4.74	3.56	2.37	0.4	2.37	0.79	2.15	0	11.86	1.98	1.98	0	0	0	1.98	0.4	0.4	15.42	4.35	1.19	0
MHB-34	170	29.78	1.47	0	10.66	14.34	5.88	0.74	1.47	0	1.1	0	7.35	2.57	0	0.37	0	0	0	0.74	1.1	12.88	7.35	1.1	0
MHB-35	175	52.55	2.92	0	8.76	6.57	0.73	2.92	0	0	0	0	5.47	0.73	0	0.73	0	0.73	0	0	2.19	6.57	4.38	2.92	0
MHB-36	180	46.49	2.16	0.54	6.49	10.27	1.62	1.08	1.08	0	0.54	0	9.73	1.08	0	1.62	0	0	0	0	0.54	9.2	5.41	1.62	0.54
MHB-37	185	39.19	0.71	0.71	7.13	14.96	7.6	1.66	2.14	2.14	2.14	0	10.69	0.71	0	0	0	0	0	0.48	0.48	2.59	5.23	0	0
MHB-40	200	43.64	1.09	0.36	13.09	1.82	0.74	0.74	1.09	0	0	1.82	3.64	0	0.36	0.36	0	0.36	0	0.74	0.74	20.73	8.36	0.36	0

## Sheet: pH and water content
Permafrost peatland initiation and development in Late Holocene of the Northeast China
Rui Liu, Lin Zhao, Xiaodong Wu, Xiaofeng Cheng, Boxiong Zhang, Dongyu Yang, Jianxiang He, Shaoqiang Wu, Shuying Zang
SUPPLEMENTARY MATERIAL 3: pH and water content of BJ Peatland stratigraphic sequence
Depth/cm	pH	Water content/%
0	4.31	38.11
5	4.41	37.81
10	4.74	29.41
15	5.06	25.95
20	5.19	16.63
25	5.13	15.74
30	5.19	16.89
35	5.46	17.41
40	5.55	18.29
45	5.62	17.04
50	5.88	18.07
55	5.73	21.43
60	5.49	26.01
65	5.56	23.93
70	5.94	25.25
75	6.08	19.32
80	6.39	14.51
85	5.99	17.66
90	5.91	21.65
95	5.95	20.55
100	6.35	19.54
105	6.49	19.09
110	6.2	20.2
115	6.1	20.06
120	6.27	18.56
125	6.44	20.41
130	6.51	21.96
135	6.53	21.49
140	6.29	18.22
145	6.35	16.23
150	6.35	18.94
155	6.29	18.27
160	6.54	15.67
165	6.75	14.42
170	6.68	15.65
175	6.52	16.57
180	6.47	18.11
185	6.08	22.77
190	6.29	26.37
195	6.37	23.34
200	6.79	19.32
